# Supplementary material for: Integrated In Silico and Experimental Validation of Antrocin as a Plant-Derived Multi-Target Therapeutic for BRAF/MEK/PI3K-Driven Colorectal Cancer
Source: Int J Mol Sci. 2025 Sep 9;26(18):8780. doi: 10.3390/ijms26188780 (PMC12469948; doi:10.3390/ijms26188780)
Supplement: Supplementary file 1 [file ijms-26-08780-s001.zip]

Archive with 1 entries (1 files):
- ijms-3793415-supplementary.pdf
